# Supplementary material for: Genetic Diversity, Virulence Factors and Antibiotic Resistance of Listeria monocytogenes from Food and Clinical Samples in Southern Poland
Source: Pathogens. 2024 Aug 27;13(9):725. doi: 10.3390/pathogens13090725 (PMC11434881; doi:10.3390/pathogens13090725)
Supplement: Supplementary file 1 [file pathogens-13-00725-s001.zip]

Archive with 1 entries (1 files):
- pathogens-3168374-supplementary.pdf
